# Supplementary material for: The relationship between stress shielding, bone density changes and implant migration, failure and fracture after total knee arthroplasty: A systematic review
Source: J Exp Orthop. 2025 Jul 13;12(3):e70350. doi: 10.1002/jeo2.70350 (PMC12255957; doi:10.1002/jeo2.70350)
Supplement: Supplementary file 2 — Supporting information. [file JEO2-12-e70350-s003.xlsx]

## Sheet: Sheet1
Study	Study Design	Study Aim	Sample characteristics	Outcomes	Measures	Prosthesis Migration	Prosthesis Fracture - Loosening	Bone Mass Density
Sebastian Breddam Mosegaard The Knee; Q2; 2021. Denmark N.A.	RCT	To compare total knee arthroplasty component fixation with the two bone cements	N=27 Refobacin Plus Bone Cement Group - Men/Women: 8/19 - Operated side, right/left: 11/16 - Age at surgery, mean (range): 67 (44–75) - BMI, mean (range): 32 (23–45) - Tibial component size, mean (range): 73.0 (63–83) - T-score, mean (range): -0.73 (-2.3–1.2) - Oxford Knee score, mean (range): 23.9 (10–33) N=27 Refobacin Bone Cement Group - Men/Women: 13/14 - Operated side, right/left: 14/13 - Ag…	To evaluate migration of the tibial and femoral components after TKA; To evaluate dual-energy x-ray absorptiometry scans (DXA); To evaluate clinical outcomes.	Radiostereometric analysis (RSA); Dual x-ray absorptiometry (DXA). IMPAX imaging system; Oxford Knee Score (OKS); Knee Osteoarthritis Outcome Score (KOOS); 36-Item Short Form Survey (SF-36) questionnaire.	Rotation around the y-axis (6–12 months): RP group: 0.21° higher (95% CI: 0.04–0.38); not significant after Bonferroni correction (p > 0.05). Translation (TT) Comparison (12–24 months): 12 months (RR vs. RP): 0.23 mm higher (95% CI: 0.07–0.38); significant (p = 0.02, Bonferroni corrected). 24 months (RR vs. RP): 0.25 mm higher (95% CI: 0.01–0.40); significant (p = 0.01, Bonferroni corrected). Mea…		DXA Measured BMD (Proximal Tibial and Femoral Bone) No significant difference between the RR and RP groups in any of the three ROIs from either the AP or LA view. Bone Cement Thickness Medial: RR: 2.35 mm (95% CI: 2.22 – 2.49). RP: 2.00 mm (95% CI: 1.86 – 2.14). Significance: Statistically significant (p < 0.05). Lateral: RR: 2.26 mm (95% CI: 2.15 – 2.36). RP: 2.33 mm (95% CI: 2.21 – 2.44). Signi…
Lars R Regnér Acta Orthopaedica; Q1; 1999. Sweden N.A.	RCT	To investigate the relationship between the amount of bone mineral in the proximal tibia and migration of the tibial component in uncemented total knee arthroplasty.	N=33 - Mean age: 67 (56-73) - Women: 23 - Uncemented Freeman-Samuelson hydroxyapatite (FS HA): 6 male, 14 female, 16 unilateral, 2 bilateral, deceased 2 - Miller-Galante II (MG II): 5 male, 3 female, unilateral 12, bilateral 3	To evelue migration of the tibial and femoral components , bone mineral density; andClinical outcomes.	Radiostereometric analysis (RSA); Triple energy x-ray absorptiometry (TXA); Hospital for Special Surgery Score (HSS)	FS HA: MTPM (mm): 1-year: 0.53 (0.2–1.9); 5-year: 0.65 (0.2–1.3). Maximum subsidence (mm): 1-year: -0.24 (0.2–1.7); 5-year: -0.23ᵃ (0.1–1.0). Tilt and rotation (°): Anterior/posterior: 1-year: 0.34 (0–2.1); 5-year: 0.38 (0–1.5). Inward/outward: 1-year: 0.38 (0–1.2); 5-year: 0.47 (0–1.5). Varus/valgus: 1-year: 0.28 (0–1.3); 5-year: 0.17ᵃ (0–0.5). MG II: MTPM (mm): 1-year: 0.67 (0.3–1.6); 5-year: 0…		Postoperative BMD and % Change (1 and 4-5 Years): All patients: 0.74 (0.34–1.43); -22% (-75% to 25%); -26% (-94% to 22%). FS HA: 0.75 (0.42–1.35); -29% (-75% to 19%); -36% (-94% to 11%). MG II: 0.72 (0.34–1.43); -15% (-41% to 25%); -15% (-44% to 22%). Male: 0.97 (0.58–1.43); -16% (-40% to 6%); -17% (-34% to 2%). Female: 0.64 (0.34–1.01); -25% (-75% to 25%); -29% (-94% to 22%). Preop Varus: 0.81 (…
Ming G. Li The Journal of Arthroplasty; Q1; 2001. Sweden N.A	Obeservational prospective study	If there is any relationship between the postoperative changes in bone mineral density and the subsequent migration of the tibial component.	N=28 - Men/Women: 10/18 - Mean age: 72 years - Uncemented knees: 16 - Cemented knees: 12	Evalue changes in BMD and tibial component migration; Relation of preoperative bone quality to migration.	Radiostereometric analysis (RSA); Dual x-ray absorptiometry (DXA).	Uncemented knees: 70% of migration occurred within the first 3 months. Cemented knees: 40% of migration occurred initially, with ongoing migration, reaching similar levels to uncemented knees by 24 months.		A significant decrease in BMD was observed at 3 months, generally returning to baseline by 24 months, with individual variation. Correlation between BMD and Migration: No significant relationship between changes in BMD and tibial component migration over time, for both cemented and uncemented knees. No significant differences in BMD levels or migration patterns when comparing knees by migration m…
Nils Oscar Nivbrant The Journal of Bone and Joint Surgery; Q1; 2020. Australia II	RCT	To compare the tibial component stability, change in surrounding bone mineral density, and clinical outcomes of posterior stabilized total knee replacements fixed with and without cement.	N=100 - Mean age: 68 years - Cemented: 51 (Mean BMI 30.9 ±4.6) - Cementless: 49 (Mean BMI 30.3 ±5.1)	Evalue tibial component migration; Periprosthetic bone mineral density (BMD).	Radiostereometric analysis (RSA); Dual x-ray absorptiometry (DXA).	Tibial Component Subsidence (mm): Cemented: 3 months: -0.01; 12 months: -0.05; 24 months: -0.06. Cementless: 3 months: -0.75; 12 months: -1.04; 24 months: -1.22. Tibial Component Rotation: X-axis (flexion-extension, °): Cemented: 3 months: 0.21°; 12 months: 0.27°; 24 months: 0.34°. Cementless: 3 months: 0.85°; 12 months: 0.87°; 24 months: 0.66°. Tibial Component Rotation: Y-axis (internal-externa…	One cemented knee had an intraoperative tibial plateau fracture requiring screw fixation. One cemented knee underwent a liner exchange due to deep infection. One cementless knee was revised due to pain and was found to be loose. One cementless knee was revised due to femoral malalignment.	BMD % Change (0-24 months): Cemented: Medial: -12.7% Lateral: -7.4% Posterior: -4.4% Anterior: -12.2% Cementless: Medial: -5.5% Lateral: +3.1% Posterior: +1.7% Anterior: +0.7%
Magnus Tagil The Journal of Arthoplasty; Q1; 2003. Sweden N.A.	RCT	To investigate if the quality of the bone bed, evaluated by histomorphometry, had any influence on the micromotion of the implant measured by RSA.	N=23 - Rheumatoid Arthritis (RA) patients: 11 - Osteoarthritis (OA) patients: 12 - Men/Women: 3/20 - Mean age: 65 years (range 40–82) - RA mean age: 59 years - OA mean age: 72 years - Preoperative HKA angle: RA 3° varus, OA 6° varus - Preoperative weight: RA 66 kg, OA 74 kg - Uncemented prostheses: 6 (4 RA, 2 OA) - Cemented prostheses: 17 (7 RA, 10 OA)	Migration of Porous-Coated Anatomic Knee Arthroplasties; Bone Histomorphometry gives the trabecular bone volume; Alignment after surgery.	Radiostereometric analysis (RSA); Tomography bone mineral density (CTBMD); hip-knee-ankle angle (HKA).	Migration was observed in all cases. At 1 year, the mean MTPM (Medial Tibial Plateau Migration) was 1.0 mm, with no significant difference between the modes of fixation (cemented vs. cementless).	One knee was revised due to recurrent pain 3 years postoperatively. One knee was revised after 15 years for aseptic loosening.	Rheumatic Knees had a larger percentage of trabecular bone medially and laterally, as well as a higher percentage of osteoid. No correlation was found between histomorphometric parameters and MTPM at 1 year.
Karen Dyreborg The Knee; Q2; 2021. Denmark N.A.	RCT	To evaluate the tibial component migration and the changes in bone mineral density of the Regenerex implants compared to the porous plasma spray on tibial implants for total knee arthroplasty in the periods 0–60 months and 24–60 months.	N=31 Regenerex Group - Mean age: 63 years (range 50–69) - Men/Women: 16/15 - Mean BMI: 27 (range 24.3–31.0) - Varus angle: 177° (range 170–178) - Valgus angle: 190° (range 186–195) - BMD Ankle: 0.80 (range 0.55–1.07) - BMD Knee: 0.88 (range 0.58–1.18) N=30 Porous Plasma Spray (PPS) Group - Mean age: 62 years (range 49–69) - Men/Women: 10/19 - Mean BMI: 27 (range 23.2–33.4) - Varus angle: 177° (ra…	Evalue tibial component migration; Bone mineral density (BMD);	Radiostereometric analysis (RSA); Dual x-ray absorptiometry (DXA).Knee Society Score (KSS).	60-Month Follow-Up Results: Initial migration occurred within the first 3 months and stabilized by 24 months. Mean MTPM over 5 years: VR = 1.8 mm, VP = 1.4 mm (p = 0.8). Most migration occurred within 24 months, with minimal migration from 2–5 years. MTPM (2–5 years): VR = 0.2 mm (range: 0.4–3.5 mm), VP = 0.3 mm (range: 0.5–1.2 mm), p = 0.8.	Four patients required re-operation: two due to infection and two due to knee instability.	After 24 months, bone loss stabilized in all three regions of interest (ROIs) for both implants. At 60 months: BMD in ROI 1 and ROI 2 was approximately 5% lower than the immediate postoperative value for both implants. In ROI 3, BMD was 2–3% higher than postoperative values. No significant difference (p = 0.5–0.9) was observed between VP and VR implants regarding bone remodeling across the ROIs a…
Karina Nørgaard Linde Knee Surgery, Sports Traumatology, Arthroscopy; Q1; 2022. Denmark I	RCT	To compared migration, radiolucent lines, periprosthetic bone mineral density changes, and biochemical markers of bone turnover after surgery with cemented and cementless tibial components.	N=51 - Mean age: 66.5 years (SD 5.7, range 51–75) - Men/Women: 25/26 - Mean BMI: 29.2 (SD 5.0, range 19–41) - Mean T-score: -0.53 (SD 1.21) - Operated side, right/left: 26/25 - Tibial component size: 75.1 (range 67–83) N=26 Cementless group - Mean age: 67.2 years (SD 5.9, range 51–75) - Men/Women: 13/13 - Mean BMI: 30.1 (SD 5.7, range 19–41) - Mean T-score: -0.43 (SD 0.91) - Operated side, right/…	Implant migration; Bone mineral density; Patient-reported outcome measures (PROMs) and knee function; Radiolucent lines; Biochemistry and bone markers	Radiostereometric analysis (RSA); Dual x-ray absorptiometry (DXA). Radiolucent lines (RLL); Oxford Knee Score (OKS); Knee Injury and Osteoarthritis Outcome Score (KOOS); Biochemistry and bone markers: Bone resorption: serum collagen type 1 crosslinked C-telopeptide (CTx); Bone formation: plasmaosteocalcin, serum type 1 procollagen N-terminal (P1NP) and serum bone-speciic alkaline phosphatase (BSA…	12-Month Follow-Up: Cementless vs. Cemented: Cementless group showed higher mean subsidence, MTPM, TR, and TT at all intervals, with greater variation (95% CI). Migration stabilized after a pattern of medial tilt and subsidence within the first 3 months. 12-Month Results: Mean MTPM: Cementless: 1.63 mm (95% CI: 1.22–2.04). Cemented: 0.73 mm (95% CI: 0.58–0.87). Difference significant (p < 0.001, …		In the cementless group, the mean percentage BMD in the lateral (ROI-1) and medial (ROI-2) areas showed an increase up to 3 months and 6 months, respectively, after which it decreased. This BMD change pattern was similar to the cemented group. Other Regions of Interest (ROIs): The estimated marginal mean percentage BMD changes in all other regions of interest (ROIs) were similar between the cemen…
Michael Tjørnild Acta Orthopaedica; Q1; 2015. Denmark N.A.	RCT	To compare implant migration, periprosthetic bone mineral density and auto-reported outcomes between Mobile-bearing and Fixed-bearing designs of the posterior cruciate ligament.	N=63 - 31 fixed-bearing (FB), 32 mobile-bearing (MB) (mean values reported after drop-out) - Mean BMI: FB 30 (23–39), MB 27 (23–34) - Mean age: FB 66 (56–73), MB 66 (54–75) - Sex (M/F): FB 14/12, MB 9/15	Evalue prosthesis migration; periprosthetic bone mineral density (BMD).	Radiostereometric analysis (RSA); Dual x-ray absorptiometry (DXA).	Total Translation (mm): FB: 0.30 ± 0.22 (range: 0.05–0.76) MB: 0.17 ± 0.09 (range: 0.03–0.34) Total Rotation (°): FB: 0.83 ± 0.43 (range: 0.22–1.81) MB: 0.67 ± 0.45 (range: 0.12–2.04)	One patient from the FB and 1 from the MB group underwent reoperation. One patient from the MB group had an infection. One patient from the MB group experienced a periprosthetic fracture.	DEXA Results: Anterior/Posterior Images: FB: 1 year: -2.3% (p = 0.02) 2 years: -1.1% (p = 0.4) MB: 1 year: -8.8% (p = 0.04) 2 years: -0.8% (p = 0.4) Lateral Images: FB: 1 year: -11.5% (p < 0.01) 2 years: -4.1% (p = 0.1) MB: 1 year: -11.8% (p < 0.01) 2 years: -6.2% (p < 0.01)
Maiken Stilling Acta Orthopaedica; Q1; 2019. Denmark I	RCT	To compare the performance of tibial components with two different stem designs—finned stem versus I-beam block stem (IS)—in primary total knee arthroplasty over a minimum of 5 years of follow-up.	N=27 Finned Stem Group - Men/Women: 7/20 - Operated side, right/left: 12/15 - Age at surgery, mean (range): 77 years (70–85) - BMI, mean (range): 29 (21–37) N=27) I-beam Stem Group - Men/Women: 8/19 - Operated side, right/left: 12/15 - Age at surgery, mean (range): 77 years (70–90) - BMI, mean (range): 28 (20–37)	Evalue tibial component migration; Periprosthetic bone mineral density; Polyethylene wear; Clinical outcomes.	Radiostereometric analysis (RSA); Dual x-ray absorptiometry (DXA); American Knee Society Score (AKSS).	1, 2, and 5-Year Results: x-Translation (mm): FS: -0.02 / -0.03 / 0.02, IS: 0.05 / 0.04 / -0.20 y-Translation (mm): FS: 0.09 / 0.10 / 0.08, IS: 0.09 / 0.12 / 0.15 z-Translation (mm): FS: -0.22 / -0.16 / -0.07, IS: 0.07 / -0.07 / -0.39 MTPM (mm): FS: 0.94 / 0.91 / 0.85, IS: 1.02 / 1.17 / 1.48 x-Rotation (°): FS: -0.33 / -0.22 / -0.12, IS: 0.15 / -0.05 / -0.52 y-Rotation (°): FS: 0.03 / -0.02 / 0.0…		2 years’ follow-up: Medial to the stem: IS: –13% FS: –2% Significance: p < 0.01 Posterior to the stem: IS: –13% FS: –2% Significance: p < 0.01 Up to 1-year follow-up: Below the stem: IS: –6% FS: +1% Significance: p = 0.01 Between 2 and minimum 5 years’ follow-up: Bone loss in medial, lateral, and below the stem regions: FS: Marked decrease Significance: p < 0.002 IS: No statistically significant …
