# Supplementary material for: The relationship between stress shielding, bone density changes and implant migration, failure and fracture after total knee arthroplasty: A systematic review
Source: J Exp Orthop. 2025 Jul 13;12(3):e70350. doi: 10.1002/jeo2.70350 (PMC12255957; doi:10.1002/jeo2.70350)
Supplement: Supplementary file 3 — Supporting information. [file JEO2-12-e70350-s002.xlsx]

## Sheet: Foglio1
		INTERNAL VALIDITY (JBI criteria for RCTs) Bias related to:
	DOMAIN	Selection and allocation			Administration of intervention/exposure			Assessment, detection, and measurement of the outcome			Participant retention	Statistical conclusion validity
	QUESTION NO.	1	2	3	4	5	6	7	8	9	10	11	12	13
STUDY ID	RESULTS
Règner et al.	Low	Y	Unclear	N	N/A	N/A	Y	N/A	Y	Y	Y	Y	Y	Y
Tägil et al.	Low	Unclear	Unclear	Unclear	N/A	N/A	Y	N/A	Y	Y	Y	Y	Y	Y
Nivbrant et al.	High	Y	Y	Y	N/A	N/A	Y	Y	Y	Y	Y	Y	Y	Y
Linde et al.	High	Y	Y	Y	N/A	N/A	Y	N/A	Y	Y	Y	Y	Y	Y
Dyreborg et al.	Low	Y	Y	Y	N	N/A	Y	N/A	Y	Y	Y	Y	Y	Y
Tjørnild et al.	High	Y	Y	Y	N/A	N/A	Y	N/A	Y	Y	Y	Y	Y	Y
Stilling et al.	Low	Y	Y	Y	Y	N/A	Y	N	Y	Y	Y	Y	Y	Y
Mosegaard et al.	Low	Y	Y	Y	N	N/A	Y	N/A	Y	Y	Y	Y	Y	Y
		INTERNAL VALIDITY (JBI for Cohort Studies ) Bias related to:
	QUESTION NO.	1	2	3	4	5	6	7	8	9	10	11
STUDY ID	RESULTS
Li et al.	Low	Y	Y	Y	Unclear	Unclear	Y	Y	Y	Y	Y	Y
